# Supplementary material for: The study protocol for a non-randomized controlled clinical trial using a genotype-guided strategy in a dataset of patients who undergone percutaneous coronary intervention with stent
Source: Data Brief. 2016 Dec 20;10:518–24. doi: 10.1016/j.dib.2016.12.019 (PMC5199189; doi:10.1016/j.dib.2016.12.019)
Supplement: Supplementary file 2 — Supplementary material [file mmc2.zip]

Archive with 1 entries (1 files):
- supplementary file.doc
